# Supplementary material for: Second-Generation JK-206 Targets the Oncogenic Signal Mediator RHOA in Gastric Cancer
Source: Cancers (Basel). 2022 Mar 22;14(7):1604. doi: 10.3390/cancers14071604 (PMC8997135; doi:10.3390/cancers14071604)
Supplement: Supplementary file 1 [file cancers-14-01604-s001.zip]

Archive with 1 entries (1 files):
- cancers-1637280-supplementary.pdf
